# Supplementary material for: Physical activity, sedentary behavior and functionality in older adults: A cross-sectional path analysis
Source: PLoS One. 2021 Jan 29;16(1):e0246275. doi: 10.1371/journal.pone.0246275 (PMC7846014; doi:10.1371/journal.pone.0246275)
Supplement: S1 File — (XLSX) [file pone.0246275.s001.xlsx]

## Sheet: Database
ID	Age	Sex	Education (years)	Family arrangement	Marital status	Economic class	Medicines	BADL	IADL	CMD	Nutritional	Self_esteem	ULFlex	LLFlex	LLStrength	ULStrength	AgilityandBalance	Aerobic	MVPA	SB	Sleep	Diseases
1	67	1	0	2	1	2	0	0	13	7	19.5	31	-0.2	0	11	19	6.26	72	60	277.14	1	0
2	68	1	0	0	2	1	0	0	12	2	20.5	34	-4	29	17	21	7.73	75	300	201.43	2	3
3	64	1	0	2	0	1	2	0	12	2	29	36	-9	-5	10	13	9.3	41	425	442.86	4	2
4	69	1	0	1	2	1	0	0	10	2	27	40	3.5	14.5	18	15	4.17	86	30	265.14	4	0
5	75	1	1	2	1	1	3	0	13	2	24.5	38	-19	-4	14	23	9.26	49	300	288.57	5	2
6	73	0	2	2	1	2	0	0	14	1	26.5	33	-10	-25	14	19	6.5	101	830	248.57	2	0
7	72	0	2	2	1	0	2	0	14	0	28	39	-2	7	20	20	4.66	62	1780	387.86	4	3
8	83	0	0	0	2	2	6	0	14	3	26	33	-12.5	0	6	13	8.59	68	45	720	10	2
9	78	1	1	1	2	1	8	0	3	8	18.5	34	-27	-2	5	10	9.68	0	0	480.71	2	2
10	63	0	2	1	1	1	0	0	14	0	26.5	40	-12	-29	16	23	5.24	101	750	275.71	1	0
11	83	0	0	1	1	1	4	1	11	11	24	30	-11.5	-9	0	15	6.47	51	770	191.43	12	1
12	63	0	0	2	1	1	2	0	13	1	22.5	31	-1	11	7	12	13.43	42	750	762.14	2	1
13	83	1	0	1	2	2	4	0	4	9	23	33	-26	-1	0	2	23.53	0	0	660	7	3
14	61	1	2	0	0	1	0	0	14	4	26	33	-11	1	19	22	7.23	72	90	155	1	0
15	67	1	0	2	2	2	2	0	7	5	27	32	0	6	12	15	5.54	59	205	280	2	1
16	66	0	2	1	1	1	1	0	14	4	23.5	36	-15.5	2	15	18	6.2	76	760	480	3	2
17	63	0	2	0	1	2	4	1	14	10	19.5	28	-9	-6	12	19	6.34	86	400	35	5	3
18	63	1	1	2	1	1	4	0	12	6	26	35	-6	8	9	21	6.54	86	370	182.14	3	2
19	63	1	2	2	1	1	0	0	14	0	29	37	-4.5	-21	11	15	5.15	104	160	316.43	1	0
20	79	0	1	1	1	2	1	0	7	3	23.5	34	-11.5	17.6	7	9	7.73	76	240	362.86	6	3
21	86	1	0	2	2	1	1	0	7	4	21	31	-16	13.5	9	8	9.61	0	0	604.29	14	0
22	63	1	1	2	1	1	1	0	12	10	16.5	30	-5	25.5	9	10	7.84	78	0	220	7	3
23	93	1	0	2	2	2	2	0	8	0	22.5	31	-29.5	-14	5	11	23.73	0	0	460	1	1
24	71	1	0	0	0	2	1	0	9	1	28	30	-3	12	11	16	8.91	69	215	307.86	4	1
25	75	0	2	2	1	2	0	0	14	2	23	38	4	0	9	7	4.89	74	2400	326.43	8	0
26	71	1	1	2	2	1	6	0	9	8	23.5	31	-8.6	22.3	13	14	6.26	69	70	409.29	5	3
27	60	1	0	2	1	1	8	1	9	4	21	37	1	11	16	20	5.17	66	145	131.43	14	3
28	70	1	2	2	0	0	2	0	14	3	25	40	-25	9	10	28	7.45	114	80	246.43	9	1
29	60	0	2	0	1	1	1	0	14	6	24	40	-9.5	6	8	14	6.34	75	1570	432.86	4	1
30	73	1	2	1	0	1	6	0	12	8	23	31	-3	0	16	24	5.58	139	160	370.71	4	4
31	68	1	2	2	0	1	2	0	11	4	23	37	-14.5	17	10	15	4.61	106	430	117.86	3	1
32	70	1	1	2	2	2	5	0	10	4	24.5	31	-15	-23	7	9	11.3	49	570	495	3	3
33	61	1	2	1	1	1	4	1	14	1	21.5	29	-9	-20	14	19	4.64	73	0	444.29	2	2
34	72	0	0	2	0	2	1	0	7	2	24.5	26	-15	-6	19	20	6.33	89	830	326.14	3	2
35	73	1	0	2	1	2	6	0	6	4	19.5	30	-6.5	18	11	19	12.6	42	0	222.86	8	3
36	70	1	0	2	1	2	6	1	11	6	20	29	-23	-14.5	9	20	13.6	62	20	540	12	6
37	73	1	0	2	1	1	3	0	4	5	22.5	34	-27	8	0	10	14.3	65	0	710	4	1
38	60	1	2	1	1	2	2	0	13	2	29	40	-11	0	15	21	4.24	75	800	76.43	4	0
39	65	1	2	2	1	1	2	0	14	0	29	36	-11	18	13	19	6.31	97	150	174.29	1	1
40	61	0	2	2	1	2	0	0	14	1	22	36	3	10	16	16	3.79	127	140	285.71	2	0
41	76	0	1	2	1	2	3	2	5	3	27	37	-25	16	7	17	13.18	63	0	675	7	2
42	63	0	2	2	1	0	1	0	14	1	28	37	14	3	29	28	4.36	78	960	605.71	3	1
43	65	1	2	2	2	1	0	0	13	4	25.5	31	-2	0	9	10	8.7	69	120	432.86	3	0
44	66	1	0	2	0	2	1	4	8	14	22.5	31	-6	10	11	17	6.96	74	140	450	7	2
45	63	1	0	1	1	2	2	0	9	3	24.5	34	-10	-1	14	12	7.58	54	373	512.14	3	2
46	76	0	2	2	1	1	2	0	14	0	26.5	40	-10	7	15	11	8.68	64	2175	240.71	1	1
47	71	0	0	1	1	2	2	0	13	0	27	37	-15	-6	11	18	7.26	71	0	418.57	2	1
48	85	1	1	0	0	2	0	0	13	0	24	33	1	-17	13	15	6.54	62	280	210	2	0
49	71	1	0	0	2	2	0	0	12	0	26.5	33	-15	2	9	21	7.75	76	55	124.43	3	0
50	90	0	2	1	1	0	3	0	14	1	26.5	29	-17	-26	7	12	11.24	76	30	270	1	1
51	85	1	1	2	2	2	3	0	5	12	23	26	-21.5	-19	4	11	33.95	15	0	450	7	1
52	82	1	2	1	1	0	4	0	13	1	25	32	-27	6	9	16	9.77	65	60	167.14	2	2
53	62	0	1	1	0	1	2	0	14	5	19.5	27	-17	4	16	20	5.91	65	1020	340	1	3
54	60	0	0	0	0	2	2	0	14	7	17.5	35	-10	-6	15	19	5.96	94	6210	215	8	2
55	68	0	2	1	1	0	1	0	14	0	28	36	-10	-15	13	16	4.68	74	1480	327.86	3	1
56	62	0	2	2	1	1	0	0	13	1	27	29	-8.5	11	10	14	4.76	96	210	265	5	0
57	68	1	0	2	2	1	6	1	7	18	18.5	26	-19.6	-9	12	21	5.32	94	0	380.71	7	4
58	80	0	0	1	1	2	1	0	14	1	27.5	35	-10.5	-10	16	18	5.54	106	364	327.86	4	1
59	72	1	0	1	1	2	0	1	12	8	24	28	-15	29	12	13	6.46	83	60	342.14	2	2
60	76	0	1	2	1	2	3	0	5	7	22	38	-15	-5	11	18	4.91	62	120	425.14	2	3
61	63	0	1	2	1	1	4	0	13	0	27	33	-18.3	-6	13	19	3.7	72	620	361.43	3	3
62	63	0	2	2	1	0	3	0	14	0	29	36	4	7.8	15	24	3.5	117	1350	445.71	6	1
63	66	1	1	1	1	2	3	0	9	4	27	37	-23	19.3	14	21	10.96	64	140	495	6	2
64	72	1	0	2	1	1	1	0	11	6	24	33	5	12	14	18	5.28	99	170	215	5	1
65	63	0	2	0	0	1	0	0	14	0	27	30	-8	0	12	17	4.36	89	490	327.14	1	0
66	74	1	2	1	1	1	1	0	14	5	26	35	-15.5	-20	21	26	6.46	114	40	332.14	4	1
67	78	1	0	2	2	2	4	0	10	1	25	36	4.5	-14.5	6	6	10.95	43	90	309.29	4	1
68	65	1	2	0	0	1	1	0	14	6	25.5	39	-20	-10	10	10	14.71	46	350	266.43	12	1
69	64	0	0	2	1	2	0	0	13	1	25	36	-21	9	17	16	4.69	72	0	362.14	2	0
70	70	0	2	2	1	0	1	0	14	2	26	34	-13	5	12	13	4.74	88	0	120	11	1
71	79	0	2	1	1	2	0	0	13	0	26	37	-10	5	12	10	7.66	54	2045	282.86	2	0
72	65	1	2	1	1	1	3	0	14	2	27.5	40	-1	-9	11	16	7.25	55	720	472.14	4	2
73	70	1	1	2	0	1	1	0	13	2	27.5	37	-14	0	14	16	3.64	103	670	319.57	2	2
74	67	0	2	0	1	1	0	0	14	6	22	35	-6	9	12	23	5.76	110	90	239.29	6	2
75	84	1	2	1	1	2	3	1	9	10	18	28	-8	-9	0	8	24.66	29	0	667.14	6	2
76	64	1	2	2	2	1	4	0	14	4	24.5	36	-10.5	13	15	14	5.75	88	400	556.43	9	3
77	79	0	1	1	1	2	1	0	10	6	24.5	35	1	-6	10	15	6.44	90	240	447.14	4	2
78	64	0	1	1	1	2	0	0	14	1	26.5	38	-15	10	18	21	4.99	78	1750	135.71	2	0
79	80	1	0	2	2	2	0	0	12	0	25	33	-15	0	0	0	15.24	0	200	565.71	3	0
80	62	0	1	2	1	2	0	0	14	6	27.5	39	-15	-10	11	15	7.78	60	600	145.71	2	1
81	60	0	2	1	1	2	2	1	13	9	15	33	14	3	29	28	4.36	78	0	549.29	2	1
82	66	1	2	2	0	1	3	0	11	1	27.5	30	-8	4	6	15	6.53	20	30	469.29	4	3
83	74	0	2	1	1	0	1	1	12	2	27	38	-4	4	27	21	4.96	79	780	262.14	1	1
84	85	1	2	1	2	1	3	2	2	3	16.5	29	-20	-6	7	7	9.15	35	0	570	2	1
85	68	1	2	2	1	2	0	0	13	1	29	33	-12	-10	14	13	5.86	57	185	375	1	0
86	74	1	2	0	0	0	3	0	13	5	24.5	39	-22	14	0	16	7.24	66	0	395.71	8	2
87	61	1	0	1	1	2	4	1	12	4	28	40	-2	-10	21	21	3.91	89	200	416.43	4	1
88	67	1	0	2	2	2	0	1	11	1	23.5	32	0.5	4	15	19	4.93	85	180	342.14	3	0
89	80	0	0	2	1	2	3	0	7	0	24.5	38	-11	0	18	16	6.65	67	270	517.14	4	2
90	67	1	2	0	2	1	2	0	13	1	28	39	-5.7	25	16	23	4.54	86	230	528.57	1	2
91	71	0	2	2	1	1	1	0	12	2	28.5	39	-12.5	0	16	17	4.53	72	3000	361.86	2	1
92	75	1	0	2	2	2	7	1	10	10	16.5	21	-22.5	2	11	6	7.34	34	30	600	14	4
93	63	1	2	2	1	1	4	0	12	8	23	31	5.5	-23.9	13	21	4.76	67	70	468.57	3	2
94	63	0	2	1	0	1	1	1	13	8	26.5	31	-34	-2	13	14	4.58	79	40	335	9	2
95	81	1	0	2	1	2	2	0	9	3	24	30	-35	0	11	16	14.74	51	0	316.43	4	1
96	64	1	0	1	0	1	4	0	9	3	26.5	27	3	13.5	12	18	6.74	88	0	517.14	3	1
97	67	0	0	1	1	1	1	0	13	11	21	36	2.5	11	32	29	4.23	131	630	127.86	5	2
98	94	1	1	1	2	2	5	0	6	3	26	29	-33	-5	0	10	21.7	29	0	560	3	2
99	66	1	0	1	1	2	2	0	14	4	21	38	-3	22	17	22	4.65	72	845	433.57	1	2
100	68	1	0	2	2	2	0	0	14	0	25	37	-11	0	11	14	7.26	56	1020	467.14	6	0
101	66	1	2	0	2	2	2	0	13	5	21.5	36	-2	0	14	19	6.45	79	570	652.86	7	2
102	61	1	2	2	2	2	4	0	10	2	23	36	-16.5	13	12	14	5.74	51	650	462.86	2	2
103	69	1	2	2	0	0	1	1	14	1	25.5	30	-4.7	19	15	16	6.55	51	100	452.14	3	2
104	66	1	2	0	2	1	2	0	14	10	18.5	21	-16	31	16	25	4.89	121	500	532.14	11	0
105	71	0	2	2	1	1	0	0	14	0	25.5	30	-10	0	20	19	4.38	97	0	645	2	1
106	65	1	0	2	2	2	2	0	13	0	25	38	0	-2	24	21	5.83	70	240	592.86	5	1
107	64	1	2	1	1	0	2	1	14	0	28	29	2.3	-11	20	25	3.51	79	60	557.14	1	2
108	67	0	2	2	2	0	0	2	12	0	28	40	1	-38	0	13	9.83	83	0	580	4	1
109	65	0	2	2	1	1	1	0	14	1	26.5	37	-15	-2	17	24	3.83	127	0	487.14	1	0
110	65	0	2	1	1	2	0	0	14	3	28	36	-9	-36	19	26	3.6	107	1850	365.71	7	0
111	78	1	0	2	1	1	4	2	6	5	22.5	38	-19	-26	12	18	5.96	55	0	488.57	1	3
112	80	0	2	1	1	0	2	0	14	0	27.5	37	0.5	-3	18	32	3.73	88	140	377.14	3	1
113	73	0	1	2	1	2	4	0	1	4	20	30	-13.9	-5.2	13	10	4.39	75	80	222.86	3	2
114	62	0	2	1	1	0	4	0	14	0	27	40	-25	-38	11	16	4.4	101	930	349.29	2	1
115	60	1	0	2	0	2	0	1	12	2	24.5	30	5	-10.3	13	20	4.81	54	220	474.29	7	1
116	87	1	2	2	2	0	8	1	8	3	22.5	32	-11	-21	9	9	6.56	61	205	444.29	5	2
117	65	1	0	2	0	2	5	0	11	2	27.5	30	2	15	19	24	5.95	44	0	705	5	0
118	67	0	2	1	0	1	2	0	14	0	25.5	40	0	-23	15	16	5.89	62	510	606.43	1	2
119	76	1	1	2	2	2	5	2	11	8	25.5	28	0	8.5	18	23	5.5	96	375	485.71	8	1
120	75	0	2	1	1	1	2	0	13	4	21	38	-10	-21	10	18	6.63	48	0	497.14	11	1
121	68	0	1	0	0	2	1	0	13	4	22	33	-5.5	4	15	22	6.73	74	230	395	6	1
122	67	1	2	2	2	1	2	1	13	2	27	39	-2	-4	8	20	15.79	8	340	517.14	4	3
123	87	1	1	2	2	1	2	0	9	2	25.5	31	-19	0	0	0	8.51	76	140	235.71	5	1
124	63	1	2	1	0	2	5	1	14	14	24.5	27	-13	-28	11	15	5.87	94	560	150	11	4
125	60	1	0	2	0	1	7	1	7	5	24.5	36	-8	29	8	11	7.25	25	130	135	6	3
126	66	1	2	2	0	1	3	0	12	3	26.5	37	-12	0	20	24	6.48	80	260	503.57	2	2
127	62	0	0	2	1	2	0	0	10	1	24	29	-4	5	17	20	4.48	54	250	232.86	2	1
128	77	0	2	1	1	0	2	0	14	0	28.5	38	-20	-4	12	15	8.74	83	0	367.86	2	3
129	94	1	1	2	2	1	5	0	7	8	19.5	31	-31	16	0	6	27.57	41	20	780	11	4
130	67	1	1	0	2	2	1	1	12	6	28	30	-10.5	4	11	13	6.69	128	240	294.29	3	0
131	61	1	2	1	1	2	5	0	13	8	23	38	-1.5	2	15	15	5.59	56	130	295.71	5	2
132	61	0	2	2	1	1	0	0	14	2	23.5	40	-21.5	8	12	16	6.24	70	530	585.71	5	1
133	66	1	0	2	1	2	0	0	13	12	21.5	38	-15	3	14	13	7.81	61	140	268.57	4	1
134	78	0	1	2	2	2	0	0	12	7	21.5	32	-14	-18	12	19	5.57	79	140	510	7	0
135	70	0	2	2	1	0	3	0	14	3	22.5	36	-22.5	-28	9	7	8.95	44	45	571.43	3	3
136	65	0	2	2	1	1	2	0	14	5	22.5	36	-7.3	-26	15	28	5.46	102	1815	322.86	6	2
137	90	0	0	1	1	2	2	0	7	4	20	34	-21	-23	11	14	7.37	66	100	501.43	5	2
138	68	1	0	2	2	2	0	0	11	1	24.5	33	-10	18	12	19	6.4	78	300	370	6	3
139	61	1	2	1	1	1	3	0	12	0	27	29	-20	1	17	20	6.39	80	0	753.57	2	2
140	60	1	2	0	0	0	5	0	14	0	26	33	0.6	-25.2	16	28	4.23	71	610	542.86	1	3
141	62	1	0	0	0	1	2	0	14	4	25.5	31	-2.5	24	18	19	4.74	121	110	578.57	1	0
142	89	0	0	2	2	1	1	0	11	3	27.5	31	-11	0	9	23	5.49	79	485	450	2	1
143	77	1	0	2	2	2	4	0	8	7	26	32	-12.1	0	15	14	6.36	54	160	301.71	5	3
144	75	1	0	2	2	1	3	0	11	0	27	32	-23	13	23	12	5.53	82	240	637.14	4	3
145	60	1	2	1	1	1	3	0	13	5	26.5	34	-10	-10.1	12	16	5.67	52	150	425	4	1
146	66	0	0	1	1	2	0	0	14	0	26	39	-10	5	20	26	3.69	113	705	480	4	2
147	77	0	1	2	1	1	2	1	14	0	26.5	39	-20.5	-16	9	14	9.53	68	80	495	0	1
148	75	0	0	0	0	2	0	0	11	1	24.5	32	-12.5	8	19	20	5.98	112	150	378.57	2	0
149	64	1	0	0	2	1	0	0	13	4	25.5	35	-24.6	0	14	18	4.5	73	380	388.57	11	1
150	88	1	1	2	2	0	3	0	6	2	28	36	3	27.5	14	17	8.37	38	55	516.43	3	1
151	65	1	0	2	2	2	3	0	11	2	27.5	33	0	4.1	18	19	4.55	88	805	607.14	3	1
152	73	1	0	0	0	2	3	0	11	4	25	35	-24.5	4.5	0	13	6.2	45	330	550	8	2
153	81	0	0	2	0	2	0	1	7	5	20.5	30	-15.6	-9	14	17	5.44	87	0	720	4	2
154	62	1	1	2	1	2	0	0	9	3	26	33	11.3	12	20	21	3.48	93	420	400.71	2	0
155	72	1	2	1	1	1	4	0	9	1	24	29	2.5	-24	11	15	6.34	84	0	735.71	2	1
156	79	0	1	2	1	1	2	1	11	12	22	31	-26	-26	12	15	6.83	116	1190	467.86	11	3
157	60	1	2	2	2	0	5	0	14	4	27	34	-9	3	26	26	4.21	114	190	450.71	5	2
158	75	1	2	0	2	0	1	0	14	0	29	39	3.7	31	11	17	5.14	86	210	360	2	1
159	67	1	2	1	1	1	1	1	10	0	25	35	-4.5	13	11	16	7.36	72	155	298.57	3	3
160	60	1	2	1	1	2	3	0	11	1	27.5	32	-3	14	17	17	5.31	82	510	378.57	2	1
161	62	0	2	0	0	0	1	0	14	0	25.5	36	-21	-12.5	17	33	3.61	102	350	312.14	2	0
162	79	0	2	0	0	0	2	2	12	0	26.5	30	-10.1	-18	16	13	5.58	76	370	519.29	3	0
163	84	0	0	1	1	1	2	0	11	7	21	30	-21.8	-5.1	12	10	6.58	79	40	671.43	11	1
164	67	1	1	2	2	2	0	0	13	2	24.5	37	14.5	17	20	19	5.98	81	715	365.71	3	0
165	81	0	0	0	0	2	0	0	11	0	22	31	3.5	11	20	16	5.65	36	0	527.86	3	0
166	66	1	1	2	1	1	4	0	13	3	20.5	29	-15.5	29	15	22	5.4	65	400	378	2	2
167	66	1	1	2	2	2	6	0	11	0	23.5	30	-3.5	11	16	19	8.13	86	0	454.29	1	2
168	66	1	0	2	2	1	3	0	13	12	23	38	7	-18.7	19	26	4.79	60	525	323.57	10	2
169	69	0	0	2	1	2	5	0	7	14	25	26	-3	-16	12	15	5.74	54	120	601.43	11	4
170	71	1	1	2	0	1	4	0	13	2	22	34	5.2	0	19	20	4.88	83	20	640	3	2
171	66	0	0	0	0	2	0	0	12	7	24.5	29	-8	0	16	37	4.24	94	150	139.43	3	1
172	65	1	0	2	1	2	3	0	8	3	25	34	-3.4	-4	11	21	6.37	85	290	477.14	4	4
173	75	1	0	2	0	2	1	0	8	2	27	33	-10.5	4	10	17	5.36	100	0	590	2	1
174	65	0	1	1	1	1	1	0	12	0	26.5	30	-3	0	22	21	3.88	73	30	445	2	0
175	64	1	1	2	1	1	5	0	13	6	24.5	31	0	0	17	23	5.93	93	40	270	7	3
176	71	1	2	0	2	1	1	0	14	7	27.5	30	0	11	18	18	4.3	72	220	384.29	9	1
177	61	0	0	0	0	2	0	1	13	5	24	30	-30	3	15	25	3.49	94	210	695	6	0
178	64	1	2	2	0	1	1	0	14	3	23.5	34	-2.7	-15.8	21	28	4.24	98	490	462.14	6	1
179	68	1	2	2	0	1	2	0	14	7	29	37	-15	-9	10	0	6.44	59	480	441.43	5	4
180	65	1	2	2	0	1	2	0	14	0	27	36	-2.5	-10	15	16	5.34	83	1155	502.14	1	1
181	63	0	0	1	0	1	0	0	11	0	25.5	29	0	6	18	22	4.41	139	0	356.43	4	0
182	74	1	2	1	1	1	2	1	14	3	29	29	3	4	12	19	4.87	86	0	312.14	3	1
183	69	1	2	2	1	2	1	0	10	5	25.5	30	-17	15	13	21	4.74	56	810	193.57	6	4
184	61	1	2	2	1	0	4	0	10	7	24	26	-17	-11	16	18	3.61	89	180	142.14	9	2
185	66	1	2	1	2	0	4	0	10	2	24.5	27	8.5	-15	0	16	8.26	6	75	418.57	9	3
186	83	0	0	0	0	2	2	1	12	4	25.5	30	-11	-1	14	14	5.45	76	0	280	2	1
187	69	1	2	1	2	1	2	0	14	0	26.5	36	-2.5	-14	11	13	4.47	82	80	444.29	1	1
188	84	1	0	2	2	0	4	1	4	7	20	28	-15	0	10	9	8.15	52	80	750	15	4
189	65	1	0	2	1	1	5	0	14	4	28	37	0	1	23	22	4.71	117	610	504.29	6	2
190	75	1	1	1	0	1	7	1	10	3	26	29	0	-8	13	18	6.21	48	80	451.43	5	4
191	66	1	0	2	2	2	3	0	13	1	23	37	8	-7	14	29	5.31	109	185	494.29	4	3
192	72	1	2	1	1	2	4	0	14	3	24.5	37	-2.6	2.5	24	25	5.95	100	860	320.71	4	3
193	72	1	2	0	0	1	4	0	14	2	25.5	29	-3	-12	18	21	4.34	101	320	551.43	3	1
194	62	0	0	2	1	2	0	0	14	0	24.5	29	-4	-5	23	23	3.78	128	0	381.43	5	0
195	61	0	0	2	1	2	3	0	12	3	20	40	-5.4	5	9	17	5.91	58	2635	395	3	4
196	68	1	2	2	2	2	2	0	14	1	25.5	38	-21	22.5	15	19	5.2	81	1940	335.71	4	2
197	85	1	0	2	2	2	4	0	4	3	23.5	29	-21	5	11	21	14.13	43	0	580	2	2
198	73	1	0	2	2	2	5	0	10	6	26	32	38.5	-5.5	12	12	6.44	64	180	532.86	11	1
199	74	1	2	2	0	1	5	0	14	1	20	37	-7.5	-1	11	17	6.31	81	80	345	6	2
200	64	1	2	2	0	1	5	0	14	10	17.5	30	3.5	0	16	28	4.24	97	430	526.43	3	3
201	78	1	0	0	2	2	3	2	7	5	22.5	28	-13.5	-10	9	16	10.33	63	410	705.71	13	4
202	66	1	2	2	1	2	5	0	13	0	20.5	38	-25	-17	11	9	6.41	45	995	580.71	2	3
203	69	1	0	0	0	2	1	0	13	5	22.5	35	0	8.5	16	20	3.83	69	1070	375	3	1
204	65	1	0	2	2	2	0	0	8	0	27.5	29	-9	3	13	22	4.89	78	50	638.57	2	0
205	67	0	2	1	1	1	2	0	14	0	25	40	-11	5	27	23	3.55	93	340	495	1	1
206	64	1	1	0	2	2	0	0	13	5	28	35	-5	0	25	26	4.24	101	460	325.71	3	0
207	83	1	0	2	2	1	4	1	7	7	26.5	29	3.5	14.3	19	15	5.7	40	370	381.43	7	2
208	70	0	1	2	1	2	0	0	14	0	27	38	3.7	15.6	19	20	4.5	69	1770	368.57	2	0
209	75	0	1	0	0	2	5	0	10	1	26.5	32	-29	-13	13	16	7.64	62	285	798.57	5	4
210	78	0	0	1	1	0	2	1	11	2	26.5	28	-7.7	-13.5	15	21	6.36	84	0	392.14	3	2
211	74	1	1	2	2	1	4	0	12	4	22.5	30	-6.4	2	13	18	5.38	109	530	664.29	3	3
212	64	1	1	2	1	2	4	0	7	13	21	31	-3	-1	18	20	4.23	80	535	185.14	10	3
213	60	1	2	1	0	1	0	0	13	6	22	29	-11	3	17	20	4.8	94	300	214.29	6	0
214	64	1	1	1	1	1	4	0	14	6	26.5	36	0	9	16	21	6.73	94	200	442.14	3	2
215	63	0	2	1	0	0	0	0	14	0	29	40	4	-18	14	20	3.53	90	0	488.57	2	0
216	88	1	0	2	0	1	3	0	9	0	29	30	-19	0	10	13	9.89	32	0	421.43	2	2
217	71	0	2	1	1	1	5	0	7	3	26.5	37	0	21	14	17	5.94	74	3020	183.57	6	1
218	62	1	0	2	1	1	4	0	11	3	25.5	35	-16	-19	16	28	4.74	39	90	437.86	2	3
219	68	1	0	1	2	2	0	0	10	1	25.5	33	-8	0	17	21	4.63	93	140	281.57	8	0
220	61	1	2	2	1	1	2	0	12	2	26	32	-6.6	-7	17	24	4.34	107	12	273.57	2	2
221	67	1	2	2	0	0	1	0	12	8	24	37	-17	19.5	10	19	7.61	86	90	580	12	1
222	66	1	1	2	0	2	1	0	12	1	27.5	35	-13.8	0	7	12	5.19	54	430	492.14	3	0
223	73	1	2	0	2	2	7	0	14	8	27	38	-2	-5	8	11	6.75	30	395	734.29	5	4
224	63	0	1	1	1	1	0	0	14	1	29	34	-15.5	-21	23	32	4.81	128	300	386.43	2	0
225	60	1	2	2	1	0	14	0	13	2	25	34	-20	-14.5	13	23	5.21	74	60	269.29	14	3
226	64	1	2	2	1	1	0	1	10	1	26	31	-28.6	-15	26	24	5.77	111	410	287.86	7	0
227	60	1	1	2	2	1	1	0	14	6	26.5	36	1.5	2	15	22	4.31	113	845	500	2	0
228	85	1	0	0	2	2	0	0	7	9	20	28	-11	-7.5	7	14	17.89	51	0	418.57	5	1
229	73	0	2	2	0	1	3	0	13	1	28.5	37	-7	-8.8	19	19	4.67	48	375	540	4	3
230	70	1	1	2	0	2	2	1	12	2	25	30	2.7	-25	11	26	5.74	63	0	459.29	2	2
231	79	1	0	1	1	1	5	0	13	10	24	35	-7	0	18	28	4.18	115	213	326.43	6	2
232	65	1	2	0	0	2	3	0	14	7	27	35	-16	0	14	13	5.84	95	200	247.14	4	1
233	69	0	1	0	0	2	3	1	13	9	19	27	-28	17	20	13	6.49	52	0	472.86	4	2
234	61	1	2	0	0	2	3	1	13	9	28	30	-3.6	-13	16	20	4.71	99	510	227.14	8	1
235	69	1	0	2	1	1	0	0	13	1	25	37	6	-24	20	21	4.71	105	400	494.29	4	0
236	61	0	1	1	0	2	0	0	13	0	23.5	35	-4.8	4	26	28	3.69	117	280	164.29	3	0
237	63	1	1	2	1	2	0	1	10	9	25.5	33	-2	-34	11	18	5.88	32	530	715.71	8	2
238	72	0	2	1	0	0	2	1	11	7	24.5	32	-5.6	-14	12	11	5.2	48	150	495	5	3
239	63	1	0	2	0	2	2	0	12	2	27.5	29	-4.5	17	16	17	5.14	83	0	387.86	6	2
240	60	1	2	1	0	1	0	0	14	0	26.5	36	1	22	22	13	7.43	0	310	497.14	3	1
241	60	1	0	2	0	1	1	0	11	12	24.5	38	-12	28	19	26	5.26	96	125	360.71	2	1
242	65	1	1	1	1	1	5	1	9	4	25.5	30	-29	-20	11	16	6.44	62	60	299.29	3	3
243	75	1	0	2	0	0	3	1	8	5	25.5	30	-21.3	-12.3	17	20	7.37	72	60	538.57	6	2
244	80	0	2	2	0	0	7	2	6	6	23	31	-24	-21.5	0	19	9.19	61	0	601.43	10	5
245	69	1	1	2	2	2	4	0	4	3	21.5	28	-5	0	7	7	11.94	47	120	635	3	2
246	66	1	1	2	0	2	4	0	10	11	20	35	6	7	10	10	6.59	46	630	703.57	15	4
247	66	1	2	2	1	1	0	0	14	1	24.5	38	-9	-1	20	12	4.83	47	1290	328.57	8	1
248	76	1	2	1	2	0	1	0	13	2	27.5	38	-12	-10	7	12	6.7	59	100	395.71	5	0
249	62	1	2	2	1	2	2	0	14	3	27	36	-7	4	14	21	5.33	96	185	154.29	5	0
250	74	0	2	1	1	2	0	0	14	0	29	30	-3	8	14	20	4.92	81	329	381.43	1	0
251	67	1	1	2	2	1	2	0	11	0	26.5	31	5.8	15	24	18	5.46	80	633	176.29	2	1
252	76	1	2	2	0	0	0	0	14	1	26.5	31	7.5	7	13	23	4.31	93	240	369.29	1	0
253	70	0	0	2	1	1	0	0	13	0	26	29	-10	-14	14	24	6.11	104	1060	390	1	0
254	67	0		0	0	2	0	0	14	1	26.5	38	6	0	24	29	3.74	110	275	540	18	0
255	62	0	2	2	1	0	3	0	14	2	27.5	37	-5	3	27	33	3.77	112	3190	360	5	1
256	62	1	2	1	1	2	0	0	14	8	17.5	28	-5	26	14	22	3.69	107	60	340	14	2
257	62	1	2	0	2	1	0	0	13	16	22	29	1	14	11	11	4.8	69	30	247.14	12	1
258	69	1	1	2	1	1	2	0	11	3	22	29	-23	0	16	26	5.2	81	0	454.29	1	2
259	73	1	2	2	2	1	6	1	14	13	22.5	22	-13.5	-17.6	8	19	5.56	50	310	536.43	10	3
260	60	1	1	2	0	2	1	0	11	5	20	36	-17.5	-19.9	12	18	4.33	105	60	237.14	3	1
261	66	0	2	1	1	1	1	0	14	5	28	33	2	-22	9	25	5.61	72	720	180	12	0
262	61	1	0	2	1	2	1	1	11	16	22	34	-2	-35	15	19	5.53	50	720	284.29	4	4
263	60	0	2	2	1	1	1	1	14	5	28	34	-11	-19	25	17	4.61	93	235	493.43	4	1
264	62	1	1	2	1	1	4	0	13	13	24	30	-11	3.7	16	26	4.86	81	530	329.29	11	4
265	64	1	1	1	1	1	4	0	11	3	21.5	35	-8.5	-6.5	15	27	5.37	80	325	461.43	11	4
266	83	0	1	0	2	2	7	0	14	2	23	36	-5.5	-19	18	25	5.51	89	420	300	2	1
267	71	0	2	1	1	0	4	1	13	3	20.5	30	0	5	19	23	3.4	104	0	427.86	9	1
268	78	1	0	1	2	0	6	1	6	5	20.5	29	-26	-1	11	16	9.44	60	0	520	16	4
269	70	1	2	2	2	1	0	0	12	5	27	34	-16	1.5	15	13	7.7	74	60	593.57	4	0
270	73	1	1	2	0	2	2	0	14	0	26	39	-15	0	16	21	5.83	89	790	491.43	3	2
271	60	1	2	1	1	1	0	0	14	3	27.5	32	-1.6	-26	18	23	3.75	126	400	443.57	1	0
272	73	0	2	1	2	0	6	1	14	3	26	39	-30	-30.5	17	18	8.39	73	270	176.43	8	2
273	70	1	1	2	2	2	3	0	8	4	28	30	-7.5	-15.5	28	27	5.41	124	620	459.29	6	2
274	62	0	0	1	1	1	1	0	13	0	25	34	5.5	25	18	26	4.33	92	401	340.29	4	1
275	60	0	2	1	1	2	0	0	13	4	24.5	29	-3	0	16	23	5.16	103	770	189.29	3	0
276	72	0	1	0	2	2	7	3	6	12	18.5	28	-14	-14.2	7	11	9.7	47	30	660	16	7
277	70	0	2	1	1	1	2	0	14	0	27.5	38	-4	-32	14	17	3.87	89	1330	233.57	1	1
278	61	0	2	2	1	0	0	0	14	2	25	40	-1	4	19	28	4.96	93	880	660	2	0
279	85	0	1	0	2	1	1	0	12	3	28	40	-16.5	-31	10	11	6.38	64	90	365	3	1
280	63	0	2	2	1	1	3	0	14	0	27	40	-8	9	17	18	4.53	94	0	420	1	0
281	74	1	2	1	1	1	5	0	12	6	22.5	39	-16	7.5	12	15	4.4	87	320	281.43	4	3
282	71	1	1	2	2	2	7	0	13	7	19	31	-12	0	15	17	6.86	9	40	680.71	15	3
283	76	1	0	0	0	2	2	0	13	0	26.5	30	-10.5	0	15	21	5.95	72	300	742.86	2	1
284	66	0	0	2	1	2	2	1	5	2	21	37	-9.8	8	10	19	8.75	17	450	440	2	1
285	62	1	1	2	2	2	0	0	11	7	28	34	-13.5	-18	16	25	4.48	86	440	356.43	9	0
286	64	1	1	2	1	2	2	1	7	0	26.5	34	-3	0	8	17	5.58	39	145	590.71	8	2
287	72	0	1	1	1	1	0	0	14	1	28	38	6.5	-14	19	26	3.83	91	3600	493.57	1	0
288	60	1	1	2	1	1	2	0	13	1	27	30	-14.5	9	24	22	5.56	87	0	409.29	9	3
289	63	0	1	2	1	1	2	0	13	2	24.5	31	-13.5	-3	21	29	3.93	121	20	255	5	1
290	70	0	2	0	0	0	1	0	12	1	27	36	-15	-19	20	29	3.45	142	660	361.43	3	0
291	72	1	0	1	1	1	6	1	13	6	19.5	29	-9.6	-25	10	11	6.23	80	0	562.86	15	4
292	80	0	2	1	1	0	1	0	13	5	27	37	-13.5	-12	11	21	5.91	45	0	428.57	2	2
293	73	0	0	2	1	2	1	0	12	9	16.5	33	4.3	8	20	20	4.84	78	210	588.57	6	4
294	91	1	0	0	2	2	0	0	9	1	22	32	-5	-20	14	15	7.14	42	340	342.14	6	0
295	87	1	0	2	2	2	4	0	9	7	23	30	2.7	0	7	7	6.24	47	90	382.14	6	1
296	65	1	2	2	2	1	0	0	13	0	28	35	0	-9	22	26	4.67	92	30	283.57	3	0
297	70	0	2	0	0	1	1	0	13	0	28	32	-12.4	1	24	23	4.33	93	120	621.43	1	0
298	71	1	2	1	1	0	2	0	14	0	26.5	37	-9.8	7	15	19	4.54	69	300	405	6	3
299	63	1	2	2	0	0	5	1	14	1	26.5	30	-11	20	18	22	4.31	82	170	293.57	3	3
300	63	0	2	2	1	1	4	0	11	0	24	30	-10	1.5	13	16	4.39	90	0	385.71	2	1
301	73	1	0	2	2	2	2	0	10	12	21	26	-18	25	15	13	4.63	52	360	346.43	6	5
302	66	1	2	1	0	1	3	1	14	4	27	31	-1.5	-5	13	15	6.11	55	240	268.57	3	2
303	78	1	1	2	2	1	1	0	10	5	24.5	29	-34	8	10	18	12.98	52	0	383.57	1	1
304	61	1	0	1	1	2	0	0	14	12	22.5	35	-12.8	-19.5	16	22	4.24	81	1425	367.86	6	6
305	77	1	0	2	0	2	2	1	9	12	18	25	-20	5	8	8	8.89	0	0	380.71	8	2
306	64	0	1	1	1	2	5	0	9	4	24.5	32	-11.7	-11	26	23	4.71	96	180	630	3	3
307	64	1	2	1	1	2	0	0	13	5	24.5	29	1.5	10	20	25	4.65	59	184	109.43	4	0
308	66	0	1	1	1	2	1	0	9	0	25.5	29	-15	-13	16	18	5.24	69	40	689.29	2	1
309	64	1	2	2	1	1	3	0	14	0	29	39	-4	-6.5	14	18	5.13	80	1125	648.57	0	3
310	65	1	0	2	0	1	6	0	13	7	22.5	33	-6	-9.3	8	15	7.36	48	1360	464.29	4	6
311	89	1	2	1	0	1	2	0	12	3	21.5	32	-9.5	-26	8	9	6.61	73	125	780	8	1
312	67	1	2	1	1	0	3	0	14	5	26.5	33	11	-14	25	20	4.14	98	780	438.57	7	4
313	66	0	0	1	1	1	2	0	9	12	25.5	29	0	0	12	20	4.8	97	250	462.14	9	5
314	67	0	1	0	1	2	0	1	13	8	21	36	-10	7.6	18	25	3.55	98	885	505.71	8	4
315	87	1	0	2	2	1	2	0	9	1	26	30	-37	-30	11	16	5.8	45	235	340.71	2	2
316	73	1	2	1	1	1	9	0	12	8	20	39	-14.7	-19.4	12	20	5.44	96	210	356.43	9	2
317	63	0	2	1	1	2	0	0	14	0	28.5	35	-8.5	-13	19	26	3.43	103	1890	271.43	4	0
318	78	0	1	1	1	1	5	0	8	8	27	37	-7	0	12	15	5.45	49	100	641.43	11	2
319	85	0	2	1	2	2	5	1	6	7	21.5	38	-17.5	-21.7	8	9	15.75	18	0	495.71	10	4
320	78	0	2	1	1	0	4	1	13	3	27	37	1	-14	14	18	6.2	85	150	630	5	2
321	97	0	0	2	2	2	1	3	3	2	21	34	-15.5	-26	15	18	7.25	59	0	290	6	1
322	78	1	0	2	2	2	0	0	10	8	16.5	28	1.3	13	15	19	5.4	97	0	367.57	11	2
323	65	0	1	0	2	2	4	0	13	0	24.5	30	-40	11	10	19	4.53	75	0	406.43	2	1
324	61	1	0	1	1	2	2	1	9	11	22.5	26	0	-21	14	21	5.15	69	0	195.71	4	1
325	61	1	0	2	0	2	4	0	8	11	20	30	-9.5	-3.5	16	23	5.28	76	90	341.43	5	4
326	68	1	0	2	2	2	0	0	8	9	18	29	1	3	19	22	4.84	91	120	357.14	6	0
327	69	0	2	2	0	0	0	0	14	0	29	39	5	-10	15	21	3.69	74	990	386.71	1	0
328	65	1	0	2	0	2	0	0	12	3	20.5	29	4.5	5.5	18	23	4.47	94	60	604.29	3	2
329	71	0	2	2	1	1	3	0	11	4	23.5	33	-24.5	-18	0	21	7.14	99	360	348.57	2	1
330	88	1	2	0	2	1	5	0	12	3	22	39	-15.4	-26.5	15	11	5.72	44	0	396.43	12	2
331	68	1	0	2	1	2	4	0	11	4	25	31	-26.7	11	15	20	4.34	66	120	509.29	1	3
332	67	0	0	1	1	1	1	0	12	0	26.5	34	-4	0	19	19	7.48	84	360	377.14	3	0
333	60	1	2	2	1	2	4	0	11	12	19.5	25	-11	-31.5	15	18	4.81	98	0	438.57	16	4
334	62	1	1	2	0	1	7	0	11	3	18	30	-10	0	15	25	4.33	89	460	315	1	2
335	71	1	2	2	0	2	4	0	10	7	21.5	33	-3.2	-2	14	17	5.54	82	240	310.71	6	2
336	67	0	2	1	1	1	1	0	14	1	24	40	4.3	-3	12	19	4.78	55	1910	459.29	2	1
337	62	1	1	2	0	2	0	0	10	0	24.5	30	5.7	0	12	13	6.16	76	120	280.71	0	0
338	71	1	2	2	1	0	1	0	14	10	26	39	-12.5	-7.3	16	22	5.39	92	735	327.86	10	3
339	60	1	0	2	1	1	2	0	12	3	26.5	30	0	1	11	13	4.89	97	575	371.43	5	2
340	62	0	2	0	0	2	1	3	8	0	23.5	34	5.5	-8	3	11	9.37	24	90	648.57	7	1
341	77	1	1	2	2	1	5	0	11	7	25	30	-11.7	0.5	20	22	5.13	67	100	601.43	11	4
342	84	0	1	2	1	1	5	1	13	5	27	37	-28.5	-22.5	2	19	6.48	78	30	412.86	2	2
343	71	1	0	2	0	2	0	0	11	9	25.5	27	-19	0	29	21	5.11	89	0	384.71	2	0
344	78	1	2	0	0	2	0	0	14	0	22	36	-12.5	-23	14	20	5.95	91	720	447.14	0	0
345	66	0	2	2	0	1	1	0	13	9	24.5	36	0	0	15	15	5.9	94	840	397.14	6	1
346	68	1	0	2	1	2	2	0	13	11	24	30	10.6	-1	12	16	4.78	73	225	298.57	12	2
347	93	0	0	0	2	2	7	0	12	2	23.5	35	1.5	-28	10	13	5.91	40	0	411.43	2	1
348	68	1	0	2	0	2	5	0	10	3	23.5	29	-17	-3	15	15	5.5	51	150	397.86	2	1
349	60	1	2	0	0	0	4	0	13	15	25	26	6	-21	2	14	5.98	53	0	305	10	1
350	71	1	0	2	2	2	1	1	8	5	25	31	-9.2	-21.8	14	14	7.19	45	0	620	12	2
351	67	1	2	2	1	1	0	0	14	1	27.5	39	-2.5	-19	17	25	4.6	90	1170	611.43	8	0
352	65	0	0	2	1	1	0	0	13	0	26.5	38	-14	6	28	25	4.4	104	140	164.29	7	0
353	62	1	2	1	1	2	1	0	14	2	27	40	-18.5	-11	12	18	5.49	72	110	368.57	11	2
354	61	1	0	2	1	2	2	1	10	0	25	35	-19.5	13.2	19	28	4.87	97	70	219.29	2	1
355	70	1	2	2	2	2	2	0	12	6	26	38	-11	-1	12	19	5.2	68	580	459.29	6	3
356	75	0	2	2	1	2	0	0	14	0	25.5	38	-14	0	25	24	4.43	92	80	382.14	5	1
357	65	0	2	1	1	1	1	0	14	1	26.5	40	-15.4	22.5	16	28	3.48	91	1210	221.43	1	2
358	80	1	1	2	2	1	1	1	14	2	27	40	-21.5	14	12	21	5.16	64	1140	342.86	4	2
359	65	0	2	1	1	1	1	0	14	0	27	39	-11	-29.5	13	21	4.28	103	430	637.14	2	2
360	60	1	1	2	0	1	1	0	13	15	23.5	21	-16.2	-6.5	22	27	3.63	81	160	425	1	0
361	60	1	0	2	1	2	0	1	9	4	24.5	30	-28	-28	0	22	6.44	51	80	772.14	13	0
362	73	1	2	2	0	0	0	0	14	2	29	34	-6	-16	18	19	3.7	94	390	178.57	13	0
363	74	0	0	1	1	2	0	0	12	0	25.5	28	-16	-14.8	11	19	4.96	84	90	249.29	1	0
364	81	0	1	2	2	2	1	1	8	4	24.5	40	-11.2	0	13	18	6.3	72	90	600	4	2
365	68	1	1	2	2	1	6	2	7	8	20	30	-9.5	-5	10	12	8.33	43	30	800	5	4
366	67	1	0	1	2	2	5	0	10	7	20	29	-13	-7	11	23	7.51	95	420	478.57	7	2
367	69	1	0	2	0	2	5	0	11	4	25.5	30	-4.9	-15	23	26	4.21	112	360	306.43	3	3
368	60	1	2	2	1	2	4	0	13	2	25.5	30	-2.5	9	22	27	4.39	70	60	588.57	2	2
369	64	0	2	0	0	2	4	0	14	4	24.5	31	-8	15	20	25	4.2	63	45	542.86	4	1
370	65	1	2	2	0	0	2	0	12	2	27.5	33	-11	-29	15	22	5.18	101	0	518.57	2	1
371	80	1	2	2	2	1	2	1	10	13	28	28	-20	-5.5	14	15	5.89	44	30	506.43	6	3
372	89	0	1	2	1	1	3	1	13	3	27	38	-4.2	-18	12	18	6.54	45	0	432.14	3	5
373	65	1	2	1	1	0	2	0	14	8	23.5	34	3.7	-9	13	23	3.88	38	200	240	5	0
374	70	0	0	2	1	1	3	1	13	6	26.5	36	4.1	0	31	26	3.35	126	140	423.57	3	2
375	74	0	2	2	2	0	3	1	11	7	26.5	30	-18	-25	10	20	6.54	62	235	665	6	2
376	61	1	0	2	1	2	3	1	9	8	24.5	30	-21.3	-8.5	16	19	4.55	76	140	600	3	2
377	60	1	1	1	2	2	1	0	10	12	17.5	31	-7	3	15	21	5.59	49	0	390	11	3
378	70	0	2	2	1	2	0	0	9	9	20	37	-0.7	-14	29	26	3.64	72	705	404.14	5	3
379	68	1	1	0	0	2	2	0	12	0	22.5	29	-20.7	21.6	13	15	3.67	68	0	337.14	1	1
380	76	0	2	2	0	0	2	0	14	0	21	31	11.5	-33	8	14	5.36	59	0	347.86	5	1
381	81	1	0	1	1	2	4	0	11	6	22	36	-12	0	16	11	6.97	45	320	441.43	4	3
382	76	1	2	2	2	1	2	0	9	8	22	32	-11	13	18	14	9.75	85	0	341.43	9	2
383	66	0	1	2	1	1	0	0	13	1	26.5	29	-20	8	13	17	5.43	85	0	483.57	4	1
384	79	0	1	2	1	2	3	1	7	6	19.5	30	-52	-55	0	0	19.95	0	0	630	7	2
385	63	1	2	2	1	1	0	0	14	2	27	39	1	12	25	27	4.23	116	885	540	4	1
386	69	1	2	1	1	0	1	0	12	3	28.5	40	-8	10	20	21	5.72	81	320	458.57	3	2
387	64	0	1	1	1	1	1	0	12	2	28	35	-10	-12	17	20	4.36	101	1090	322.14	4	1
388	66	0	2	1	1	2	2	0	14	1	27	30	-20.5	-19	16	18	4.38	74	150	440	5	2
389	75	0	2	1	1	0	3	0	14	0	27	39	-16	-15	14	16	6.59	84	200	214.29	1	2
390	66	1	2	2	2	1	1	0	13	11	21	35	-7.5	8	12	21	4.71	86	480	510	12	1
391	85	0	1	1	1	1	4	2	7	5	22	37	-9	-11	8	10	17.45	6	0	624.29	1	2
392	85	1	1	2	1	2	1	0	5	1	14	30	-2.5	4.3	6	8	9.4	58	0	900	3	2
393	67	0	0	2	1	1	4	0	14	0	22	37	-28	-9	15	36	5.53	111	0	440	6	2
394	75	0	2	1	1	1	2	0	11	0	26	34	3.1	-15.4	14	19	5.4	86	120	299.29	2	2
395	83	0	2	2	0	0	1	0	13	1	29	37	-21	-16	10	16	6.58	84	10	452.86	2	1
396	61	0	1	2	1	2	5	2	4	12	17	25	-32	-33	3	0	17.56	0	60	960	5	1
397	73	1	2	0	0	1	3	0	14	9	26.5	29	-11	-31	12	16	6.44	56	190	505.71	2	3
398	61	1	2	1	1	0	1	0	14	3	28	38	-7.3	-9	27	27	3.53	133	390	625	2	0
399	62	1	2	2	1	1	4	0	14	7	26	34	-11.4	0	21	30	5.2	119	435	331.43	7	3
400	69	1	1	0	0	1	6	0	11	12	19	28	-18.5	-30	16	22	5.89	65	980	618.57	12	2
401	63	0	1	1	1	1	1	0	12	4	23.5	36	-11	30	21	28	4.49	117	370	412.14	3	1
402	64	0	2	2	1	2	0	0	13	1	22.5	33	7.2	18	28	23	4.64	113	1800	262.14	2	0
403	66	0	2	1	1	2	3	0	14	3	27	39	-33.5	-25	13	21	3.96	111	420	470	8	1
404	74	1	1	2	0	1	6	0	14	1	27	40	-31	0	18	25	5.54	84	690	328.57	6	2
405	61	1	2	0	0	2	3	1	9	9	24.5	30	-12	-8	16	19	5.19	50	0	597.14	13	5
406	70	1	0	0	0	2	3	0	13	1	23	34	-18	18	18	25	5.37	71	400	400.71	2	3
407	63	1	2	2	0	1	0	0	14	3	25	40	-15.5	-19	19	22	7.12	81	1620	282.86	1	1
408	84	1	1	2	2	2	2	1	8	1	27.5	30	-20	12	4	11	18.51	0	0	630	2	1
409	78	0	0	2	1	2	3	1	12	2	26	36	-21	18	15	15	5.36	32	680	497.86	11	2
410	70	0	0	2	1	1	0	0	13	6	22.5	33	1.5	-10	9	15	6.14	66	0	720	4	0
411	63	1	2	0	0	1	5	0	14	11	20	33	-16	-12.5	18	20	5.98	99	1195	401.43	8	4
412	75	1	2	0	0	1	2	2	13	5	27.5	34	-19.6	0	28	20	4.31	71	60	337.14	1	1
413	89	0	1	1	1	2	2	3	3	6	22	28	-29.6	-13	3	6	22.86	5	0	535	1	1
414	61	1	0	2	1	2	3	0	8	8	20.5	34	-5.1	-7.7	15	22	4.54	81	290	394.57	8	4
415	64	0	1	2	1	1	6	0	14	3	25	36	-18	-7	19	28	4.15	113	1545	630	12	4
416	74	0	2	0	0	2	3	0	14	1	27	38	-12.7	-31	27	27	3.88	82	440	302.14	3	1
417	93	0	1	2	2	1	1	0	7	0	24.5	38	-34	-38	6	11	7.34	43	100	600	4	3
418	65	1	2	2	1	0	2	0	13	1	24.5	40	-6.5	9.7	20	22	4.73	81	615	208.57	7	1
419	69	1	0	2	2	2	3	0	7	4	25	29	-14	0	15	15	6.1	89	685	304.29	8	1

## Sheet: Subtitle
Sex	0 = man	1 - women
Education (years)	0 = 0	1 = 1-3	2 = >= 4
Family arrangement	0 = alone	1 = spouse	2 = children or grandchildren
Marital status	0 = not married	1= married	3 = widower
Economic class	0 = A-B	1 = C	2 = D-E
